# Supplementary material for: Rare cancer survivorship research funding at the National Institutes of Health (NIH), 2017 to 2023
Source: Cancer Causes Control. 2025 Jan 21;36(6):587–94. doi: 10.1007/s10552-025-01959-8 (PMC12098466; doi:10.1007/s10552-025-01959-8)
Supplement: Supplementary file 1 — Supplementary file1 (XLSX 5506 KB) [file 10552_2025_1959_MOESM1_ESM.xlsx]

## Sheet: SuppFile Info
Supplementary File information
Article title: Rare cancer survivorship research funding at the National Institutes of Health (NIH), 2017 to 2023
Journal: Cancer Causes & Control
Authors: Lisa Gallicchio, Michelle Mollica, Gina Tesauro, Michelle Doose, Jennifer L. Guida, Molly E. Maher, Emily Tonorezos
Corresponding author: Lisa Gallicchio, Division of Cancer Control and Population Sciences, National Cancer Institute, email: lisa.gallicchio@nih.gov

## Sheet: Supplementary Table 1
Supplementary Table 1. Surveillance, Epidemiology, and End Results (SEER) Program incidence rates1, 1-year and 5-year relative survival rates2,
for rare cancer types (defined as an age-adjusted incidence rate of <15 per 100,000 in the population)
SEER Cancer Type	Incidence rate (per 100,000)	1-year survival rate (%)	5-year survival rate (%)
Anus, Anal Canal & Anorectum	1.9	89.5	70.4
Bones and Joints	1	88.3	68.9
Brain and Other Nervous System	6.2	61.6	33.8
Cervix Uteri	7.7	87.6	67.2
Esophagus	4.2	52	21.7
Gallbladder	1.2	48.8	20.7
Hodgkin Lymphoma	2.5	93.2	88.9
Larynx	2.7	85.1	61.6
Leukemia	14	81	66.7
Liver and Intrahepatic Bile Duct	9.3	51	21.6
Myeloma	7.1	84	59.8
Oral Cavity and Pharynx	11.4	85.9	68.5
Ovary	10.3	79.4	50.8
Pancreas	13.3	40.4	12.5
Rectum	11.1	87.9	67.1
Small Intestine	2.5	84.1	69.5
Soft Tissue including Heart	3.4	83.8	65.8
Stomach	6.9	62.7	35.7
Testis	6	97.4	95.2
Thyroid	13.9	98.5	98.5
Vulva	2.5	87	69.6
Eye	0.8	84.6	97.7
Kaposi	0.4	81.2	75.8
Mesothelioma	0.8	52.5	12.9
Vagina	0.6	78.8	51.6
1SEER*Explorer: An interactive website for SEER cancer statistics [Internet]. Surveillance Research Program, National Cancer Institute; 2023 Apr 19. [updated: 2023 Nov 16; cited 2024 Feb 26]. Available from: https://seer.cancer.gov/statistics-network/explorer/. Data source(s): SEER Incidence Data, November 2022 Submission (1975-2020), SEER 22 registries.
2SEER*Explorer: An interactive website for SEER cancer statistics [Internet]. Surveillance Research Program, National Cancer Institute; 2023 Apr 19. [updated: 2023 Nov 16; cited 2024 Feb 26]. Available from: https://seer.cancer.gov/statistics-network/explorer/. Data source(s): SEER Incidence Data, November 2022 Submission (1975-2020), SEER 22 registries (excluding Illinois and Massachusetts). Exp…

## Sheet: Supplementary Table 2
Supplementary Table 2. Rare cancer survivorship grants awarded from FY2017-FY2023
Grant information for individual grants can be found at the NIH RePORTER website (https://reporter.nih.gov/) by entering the grant number into the Search box
Grant number
R00CA237744-03
R01CA157823-07A1
R01CA212190-01A1
R01CA218148-01
R01CA220568-01A1
R01CA221197-01
R01CA236034-01A1
R01CA237318-01A1
R01CA239630-01
R01CA240344-01A1
R01CA240360-01A1
R01CA243188-01A1
R01CA244947-01
R01CA246540-01
R01CA247307-01A1
R01CA248439-01A1
R01CA249988-01A1
R01CA254955-01A1
R01CA258337-01A1
R01CA258827-01
R01CA260961-01A1
R01CA261879-01A1
R01CA261887-01A1
R01CA262502-01
R01CA263000-01A1
R01CA266402-01
R01CA267107-01
R01CA272594-01A1
R01CA273028-01
R01CA274137-01A1
R01CA276919-01
R01HL151659-01A1
R01HL164925-01
R03AG064376-01
R03AG074030-01
R03AG074031-01
R03AG074064-01
R03CA223730-01
R03CA238957-01A1
R03CA259894-01
R15CA271450-01
R21CA215557-01A1
R21CA215662-01A1
R21CA218309-01A1
R21CA218625-01
R21CA223503-01A1
R21CA223684-01A1
R21CA226200-01
R21CA245941-01A1
R21CA252446-01A1
R21CA256644-01A1
R21CA256680-01
R21CA261877-01A1
R21CA262978-01
R21CA273782-01
R21DE026837-01A1
R21DE027178-01A1
R21HD101129-01A1
R21HL140531-01
R21NR019116-01A1
R21NR019892-01A1
R34NR019131-01A1
R37CA233777-01
R37CA252236-01A1
R37CA256889-01A1
R37CA266135-01A1
R43CA206796-01A1
R43CA233346-01
R43CA254559-01A1
R43CA275524-01
R44CA246991-01
R61CA263335-01A1
R61CA280978-01
U01CA240581-01A1
U01CA243695-01A1
U01CA271278-01
U01CA271287-01
U01DE022939-09
UG3CA260318-01
UG3DE030431-01
UH3NS115118-01
R01CA274137-01A1
R37CA276928-01A1
R01HL163657-01A1
R01CA275974-01
R01CA272594-01A1
R21CA273984-01A1
R01CA272981-01A1
